# Supplementary material for: Study on the CID Fragmentation Pathways of Deprotonated 4’-Monophosphoryl Lipid A
Source: Molecules. 2021 Oct 1;26(19):5961. doi: 10.3390/molecules26195961 (PMC8512036; doi:10.3390/molecules26195961)
Supplement: Supplementary file 1 [file molecules-26-05961-s001.zip]

Archive with 1 entries (1 files):
- molecules-1378580-supplementary.pdf
